# Supplementary material for: A Short-Course Antibiotic Prophylaxis Is Associated with Limited Antibiotic Resistance Emergence in Post-Operative Infection of Pelvic Primary Bone Tumor Resection
Source: Antibiotics (Basel). 2021 Jun 24;10(7):768. doi: 10.3390/antibiotics10070768 (PMC8300712; doi:10.3390/antibiotics10070768)
Supplement: Supplementary file 1 [file antibiotics-10-00768-s001.zip]

Archive with 1 entries (1 files):
- antibiotics-1213248-supplementary.pdf
